# Supplementary material for: Prevalence and Species Distribution of Neonatal Candidiasis: A Systematic Review and Meta-Analysis
Source: Diseases. 2024 Jul 12;12(7):154. doi: 10.3390/diseases12070154 (PMC11276108; doi:10.3390/diseases12070154)
Supplement: Supplementary file 1 [file diseases-12-00154-s001.zip]

Archive with 1 entries (1 files):
- diseases-3063687-supplementary.pdf
